# Supplementary material for: Cholera Rapid Diagnostic Tests for the Detection of Vibrio cholerae O1: An Updated Meta-Analysis
Source: Diagnostics (Basel). 2021 Nov 13;11(11):2095. doi: 10.3390/diagnostics11112095 (PMC8622830; doi:10.3390/diagnostics11112095)
Supplement: Supplementary file 1 [file diagnostics-11-02095-s001.zip]

Archive with 1 entries (1 files):
- diagnostics-1440057-supplementary.pdf
